# Supplementary material for: Clinical characteristics and corticosteroids application of different clinical types in patients with corona virus disease 2019
Source: Sci Rep. 2020 Aug 13;10:13689. doi: 10.1038/s41598-020-70387-2 (PMC7426825; doi:10.1038/s41598-020-70387-2)
Supplement: Supplementary file 1 — Supplementary Table S1. [file 41598_2020_70387_MOESM1_ESM.xlsx]

## Sheet: STable 1
Supplemental table 1. Laboratory values of patients with COVID19 in different clinical types.
			Total (n=65)		Mild (n=10)		General (n=32)		Severe (n=8)		Critical (n=15)		P
			N	%	N	%	N	%	N	%	N	%
Blood routine				65				32		8		15
	WBC(×109/L)
		<4	22	33.8462	1	10	14	43.75	2	25	5	33.3333	0.2558
	Lymphocytes(×109/L)
		<1.0	19	29.2308	0	0	4	12.5	4	50	11	73.3333	<0.0001
Coagulation function
	D-dimer, mg/L
		≥0.55	24	36.9231	1	10	7	21.875	5	62.5	11	73.3333	0.0006
Biochemistry
	ALT(U/L)
		>40	13	20	3	30	1	3.125	3	37.5	6	40	0.0022
	CK (U/L)
		>140	10	15.3846	0	0	3	9.375	1	12.5	6	40	0.0327
	Potassium (mmol/L)
		<3.5	16	24.6154	0	0	6	18.75	4	50	6	40	0.0292
Infection-related biomarkers
	PCT (ng/ml)
		>0.5	3	4.61538	0	0	0	0	0	0	3	20	0.0387
	IL-6 (pg/ml)
		>7	44	67.6923	1	10	26	81.25	5	62.5	12	80	0.0003
	ESR (mm/h)
		>20	34	52.3077	1	10	17	53.125	4	50	12	80	0.0077
	Serum ferritin (ng/mL)
		>400	33	50.7692	1	10	16	50	5	62.5	11	73.3333	0.0077
	CRP (mg/L)
		>8.2	35	53.8462	2	20	16	50	6	75	11	73.3333	0.0385
Abbreviations: COVID19, Corona Virus Disease 2019.WBC, White blood cell count.
ALT, Alanine aminotransferase.CRE, Creatinine. CK,Creatine kinase. PCT, Procalcitonin.
IL-6, Interleukin-6.ESR, Erythrocyte sedimentation rate. CRP, C-reactive protein.
