# Supplementary material for: Clinical characteristics and corticosteroids application of different clinical types in patients with corona virus disease 2019
Source: Sci Rep. 2020 Aug 13;10:13689. doi: 10.1038/s41598-020-70387-2 (PMC7426825; doi:10.1038/s41598-020-70387-2)
Supplement: Supplementary file 2 — Supplementary Table S2. [file 41598_2020_70387_MOESM2_ESM.xlsx]

## Sheet: STable2
Supplemental Table 2. Laboratory values of patients with COVID19 in different clinical types.
			Total (n=65)		Mild (n=10)		General (n=32)		Severe n=8)		Critical (n=15)		P
			N	%	N	%	N	%	N	%	N	%
Lymphocyte subgroup
	Total (n/μl)
		<800	20	30.7692	1	10	2	6.25	4	50	13	86.6667	<0.0001
	T (n/μl)
		<690	29	44.6154	1	10	8	25	5	62.5	15	100	<0.0001
	CD4 (n/μl)
		<410	35	53.8462	1	10	15	46.875	4	50	15	100	<0.0001
	CD8 (n/μl)
		<190	18	27.6923	0	0	3	9.375	4	50	11	73.3333	<0.0001
	B (n/μl)
		<90	17	26.1538	2	20	4	12.5	3	37.5	8	53.3333	0.0286
	NK (n/μl)
		<90	19	29.2308	1	10	5	15.625	3	37.5	10	66.6667	0.0052
Cardiac function
	CK-MB (ng/mL)
		>4.87	1	1.53846	0	0	0	0	0	0	1	6.66667	0.5077
	Myoglobin (ng/mL)
		>72	5	7.69231	0	0	1	3.125	0	0	4	26.6667	0.0525
	cTnI (ng/mL)
		>0.1	2	3.07692	0	0	0	0	0	0	2	13.3333	0.124
	NT-Pro BNP (pg/mL)
		>125	19	29.2308	2	20	4	12.5	3	37.5	10	66.6667	0.0016
LAC(U/L)
		>2.2	27	41.5385	3	30	11	34.375	6	75	7	46.6667	0.1568
Abbreviations: COVID19, Corona Virus Disease 2019.CK-MB,Creatine kinase-MB.
cTnI, Myocardial troponin I. LAC, Lactate. NT-Pro BNP,N-terminal pro-brain natriuretic peptide.
